# Supplementary material for: Identification of Potential New Aedes aegypti Juvenile Hormone Inhibitors from N-Acyl Piperidine Derivatives: A Bioinformatics Approach
Source: Int J Mol Sci. 2022 Sep 1;23(17):9927. doi: 10.3390/ijms23179927 (PMC9456062; doi:10.3390/ijms23179927)
Supplement: Supplementary file 1 [file ijms-23-09927-s001.zip]

Archive with 1 entries (1 files):
- ijms-1867716-supplementary.pdf
